# Supplementary material for: Crop Productivity Boosters: Native Mycorrhizal Fungi from an Old-Growth Grassland Benefits Tomato (Solanum lycopersicum) and Pepper (Capsicum annuum) Varieties in Organically Farmed Soils
Source: Microorganisms. 2023 Aug 4;11(8):2012. doi: 10.3390/microorganisms11082012 (PMC10457834; doi:10.3390/microorganisms11082012)
Supplement: Supplementary file 1 [file microorganisms-11-02012-s001.zip]

Archive with 2 entries (2 files):
- Supplement S1 Figures.pdf
- Supplement S2 Pepper and tomato data code and outputs.xlsx
